# Supplementary material for: Dual Mkk4 and Mkk7 Gene Deletion in Adult Mouse Causes an Impairment of Hippocampal Immature Granule Cells
Source: Int J Mol Sci. 2021 Sep 2;22(17):9545. doi: 10.3390/ijms22179545 (PMC8430506; doi:10.3390/ijms22179545)
Supplement: Supplementary file 1 [file ijms-22-09545-s001.zip]

Archive with 1 entries (1 files):
- ijms-1324323-supplementary.pdf
